# Supplementary material for: Tailoring the Structural and Optical Properties of Germanium Telluride Phase-Change Materials by Indium Incorporation
Source: Nanomaterials (Basel). 2021 Nov 12;11(11):3029. doi: 10.3390/nano11113029 (PMC8619561; doi:10.3390/nano11113029)
Supplement: Supplementary file 1 [file nanomaterials-11-03029-s001.zip]

Archive with 1 entries (1 files):
- nanomaterials-1436296-supplementary.pdf
